# Supplementary material for: Perspectives on tracking data reuse across biodata resources
Source: Bioinform Adv. 2024 Apr 25;4(1):vbae057. doi: 10.1093/bioadv/vbae057 (PMC11076920; doi:10.1093/bioadv/vbae057)
Supplement: vbae057_Supplementary_Data [file vbae057_supplementary_data.zip]

Archive with 2 entries (2 files):
- Supplementary File 1-Data Reuse Provider Survey Results.xlsx
- Supplementary File 2-Data Reuse User Survey Results.xlsx
