# Supplementary material for: Perspectives on tracking data reuse across biodata resources
Source: Bioinform Adv. 2024 Apr 25;4(1):vbae057. doi: 10.1093/bioadv/vbae057 (PMC11076920; doi:10.1093/bioadv/vbae057)
Supplement: vbae057_Supplementary_Data [file vbae057_supplementary_data.zip › Supplementary File 1-Data Reuse Provider Survey Results.xlsx]

## Sheet: Form Responses 1
Timestamp	(optional) What resource are you answering the questions about?	What is your role in the resource?	Does your resource reuse data from other biomedical information resources?	How many other biomedical information resources does your resource take data from?	How important to your resource is data reused from other resources?	What type(s) of data does your resource reuse from other resources (e.g., sequences, structures, manual or automated annotations, images, assay data, etc.)	How does your resource use/display data from other resources? (Check all that apply)	How does your resource obtain data for reuse from other resources? (Check all that apply)	How does your resource indicate the original source of reused data? (Check all that apply)	(Optional) Provide further details about how you cite reused data in your resource	What challenges have you encountered reusing data from other resources? (Check all that apply)?	Are you aware of other resources reusing data from your resource?	How did you become aware that other resources were using your data? (Check all that apply)	How important does your resource consider it to measure reuse of your data by other resources?	Does your resource dedicate time/personnel/other resources to tracking reuse of your data?	How would you rate the ability of your resource to track reuse of your data?	Which of the following would make it easier for your resource to track reuse of your data? (Check all that apply)	How common do you think it is for biomedical information resources to re-curate data rather than share/reuse data?	Has your resource ever had a conflict with another resource over data reuse?	(Optional) Please provide additional details about conflict over data reuse that your resource has encountered.	Does your resource allow users to obtain data from your resource in bulk (e.g., bulk download)?	Does your resource require registration/creation of an account in order to obtain data in bulk?	Does your resource charge a fee to obtain data in bulk?
2023-01-31 03:31:05		Software engineer	Yes	More than 5	5	sequences, manual and automated annotations, assay data, structures, profiles, ...	Display on your resource's website, Use in an analysis workflow, Integrate/aggregate with other data	Personal communication with providers of the other resource, API or other programmatic interface, Download from other resource’s website/ftp site/project repository, Scripted downloading in bulk from the other resource's public web interface	Cite primary identifier from original information resource for every item of reused data, Cite the original information resource (e.g., provide name of resource) for every item of reused data, Cite the original information resource generically for all reused data (e.g, on an About or Contributors webpage), Cite the original publication where data was described		Original source not maintained, Changes in original source data format, Changes in original source data quality, Difficulties with identifier mapping, Ambiguous identifiers, Changes in licensing/accessibility of original source, Privacy limitations on data reuse	Yes	Personal communication from the other resource, Logs of user activity on your resource, Discovered without intentional search, Citation search	5	Yes	3	Greater adoption by the community of ontologies/standardized vocabularies, Development of tools to improve searching for reused data, Changes in journal requirements for citing biomedical information resources and their identifiers	4	I don't know		Yes	No	No
2023-01-31 11:51:20	Complex Portal	Curator and Management	Yes	More than 5	5	Sequences (UniProt, RNAcentral), Protein names (UnIProt), Structures (PDB, EMDB), RNA-Seq expression (Expression Atlas), Pathways (Reactome), Disease (OMIM, EFO), Literature (EuroPMC)	Display on your resource's website, Integrate/aggregate with other data	API or other programmatic interface, Manual copying	Cite primary identifier from original information resource for every item of reused data, Cite the original information resource (e.g., provide name of resource) for every item of reused data		Changes in original source data format	Yes	Personal communication from the other resource, Citation search	5	Yes	4	Development of tools to improve searching for reused data, More use of accession numbers by users	3	No		Yes	No	No
2023-02-01 17:08:07		Management	Yes	More than 5	5	manual or automated annotations	Display on your resource's website, Integrate/aggregate with other data	API or other programmatic interface, Download from other resource’s website/ftp site/project repository, Scripted downloading in bulk from the other resource's public web interface	Cite the original information resource (e.g., provide name of resource) for every item of reused data		Original source not maintained, Ambiguous identifiers, Changes in licensing/accessibility of original source, Privacy limitations on data reuse	Yes	Personal communication from the other resource, Logs of user activity on your resource, Web searching (e.g., Google), Discovered without intentional search, Citation search	5	Yes	3	usage tracking and logging on the resource itself.	2	I don't know		Yes	No	No
2023-02-02 06:56:18	Bgee	Management	Yes	More than 5	5	Transcriptomics raw data, genome annotations, orthology predictions, taxonomy, ontologies	Display on your resource's website, Use in an analysis workflow, Integrate/aggregate with other data	Personal communication with providers of the other resource, API or other programmatic interface, Download from other resource’s website/ftp site/project repository, Scripted downloading in bulk from the other resource's public web interface	Cite the original information resource generically for all reused data (e.g, on an About or Contributors webpage)	All data import are versioned, the exact version used is cited	Original source not maintained, Changes in original source data format, Difficulties with identifier mapping, Ambiguous identifiers	Yes	Personal communication from the other resource, Discovered without intentional search, Citation search	4	No	2	Better tracking of bulk data downloads (e.g., account registration requirements), Changes in journal requirements for citing biomedical information resources and their identifiers	4	No		Yes	No	No
2023-02-02 09:50:38	Reactome	Management	Yes	More than 5	5	reference forms of proteins, DNA, RNA, chemicals; ontology terms, literature citations from PubMed	Display on your resource's website, Use in an analysis workflow, Integrate/aggregate with other data	API or other programmatic interface, Download from other resource’s website/ftp site/project repository	Cite primary identifier from original information resource for every item of reused data, Cite the original information resource (e.g., provide name of resource) for every item of reused data		Changes in original source data format, Unexpected churn in other-resource content	Yes	Personal communication from the other resource, Web searching (e.g., Google), Surveys of other resources, Citation search	5	Yes	4	Greater adoption by the community of ontologies/standardized vocabularies, Development of tools to improve searching for reused data, Better tracking of bulk data downloads (e.g., account registration requirements), Changes in journal requirements for citing biomedical information resources and their identifiers	2	Yes		Yes	No	No
2023-02-06 04:41:41	Europe PMC	Management	Yes	More than 5	5	Links from the resource to the literature	Display on your resource's website, Integrate/aggregate with other data, Make available in Annotations API	API or other programmatic interface	Cite primary identifier from original information resource for every item of reused data	Provide links to the data in a section of the article page		Yes	Personal communication from the other resource, Intentional linking between resources is coordinated	4	I don't know	1	Better web logs. Our data is open so we don't want to limit users, but it makes it harder to track when you are so open	3	I don't know		Yes	No	No
2023-02-17 05:29:40	PomBase	Curator and project manager	Yes	More than 5	5	structures, automated GO annotations(multiple-also submit to), protein family data (multiple- also submit to Pfam/Panther), KEGG, PubMed (Publications), BioGRID (interactions- also submit to), AlphaFold	Display on your resource's website, Integrate/aggregate with other data	Personal communication with providers of the other resource, API or other programmatic interface, Download from other resource’s website/ftp site/project repository	Cite the original information resource (e.g., provide name of resource) for every item of reused data, We use various methods to cite source depending on data type	For example we do not display the annotation provider for automated GO annotation, but this is findable from the supporting GO ref, and or with field. For interactions rather than use space citing each annotation we have a generic " Interactions curated by BioGRID and PomBase" . Pdb structures, AlphaFold and InterPRO families are clearly labelledand linked to directly.	None major, but we are using established high-quality resources	Yes	Personal communication from the other resource	5	No	4	Changes in journal requirements for citing biomedical information resources and their identifiers, The above question is not so clear whether we are talking about reuse here by other resources, or by individual end users but my answer applies to both.	2	No		Yes	No	No
2023-02-17 06:00:58		Management	Yes	More than 5	5	Sequences, structures, variation, assay data (seq based experiments), cross references, transcription annotations	Display on your resource's website, Use in an analysis workflow, Integrate/aggregate with other data	Personal communication with providers of the other resource, API or other programmatic interface, Download from other resource’s website/ftp site/project repository, Scripted downloading in bulk from the other resource's public web interface, Manual copying	Cite the original information resource generically for all reused data (e.g, on an About or Contributors webpage), Cite the original publication where data was described		Original source not maintained, Changes in original source data format, Changes in original source data quality, Difficulties with identifier mapping, Ambiguous identifiers, Changes in licensing/accessibility of original source, Privacy limitations on data reuse	Yes	Personal communication from the other resource, Surveys of other resources, Discovered without intentional search, Citation search	5	No	4	Better tracking of bulk data downloads (e.g., account registration requirements), Changes in journal requirements for citing biomedical information resources and their identifiers	5	Yes	OMIM	Yes	No	No
2023-02-17 08:19:03		Management	Yes	More than 5	5	Sequence, genome features, manual and automated annotations	Display on your resource's website, Integrate/aggregate with other data	API or other programmatic interface, Download from other resource’s website/ftp site/project repository	Cite primary identifier from original information resource for every item of reused data, Cite the original information resource (e.g., provide name of resource) for every item of reused data, Cite the original publication where data was described	We cite as above if available...actual identifiers not possible in all cases	Changes in original source data format, Difficulties with identifier mapping, Ambiguous identifiers, Changes in licensing/accessibility of original source	Yes	Personal communication from the other resource, Logs of user activity on your resource, Surveys of other resources	5	No	2	Greater adoption by the community of ontologies/standardized vocabularies, Changes in journal requirements for citing biomedical information resources and their identifiers	3	No		Yes	No	No
2023-02-17 09:03:30	ClinGen	Management	Yes	More than 5	5		Display on your resource's website, Use in an analysis workflow, Integrate/aggregate with other data	Personal communication with providers of the other resource, API or other programmatic interface, Download from other resource’s website/ftp site/project repository, Scripted downloading in bulk from the other resource's public web interface, Manual copying	Cite primary identifier from original information resource for every item of reused data, Cite the original information resource (e.g., provide name of resource) for every item of reused data, Cite the original information resource generically for all reused data (e.g, on an About or Contributors webpage), Cite the original publication where data was described		Original source not maintained, Changes in original source data format, Ambiguous identifiers	Yes	Personal communication from the other resource, Web searching (e.g., Google), Surveys of other resources, Discovered without intentional search, Citation search	5	Yes	2	Development of tools to improve searching for reused data, Better tracking of bulk data downloads (e.g., account registration requirements), Changes in journal requirements for citing biomedical information resources and their identifiers	3	No		Yes	No	No
2023-02-21 01:31:42	biophysics	biology Phd student	Yes	1-2	4	structures and images	Display on your resource's website, Use in an analysis workflow	Download from other resource’s website/ftp site/project repository, Manual copying	Cite the original publication where data was described		Changes in original source data format	Yes	Logs of user activity on your resource	3	Yes	4	Development of tools to improve searching for reused data	3	Yes		No
2023-02-21 10:20:24	RCSB Protein Data Bank	Management	Yes	More than 5	5	sequences, computed structure models, manual or automated annotations, images, assay data	Display on your resource's website, Use in an analysis workflow, Integrate/aggregate with other data	API or other programmatic interface, Download from other resource’s website/ftp site/project repository	Cite the original information resource (e.g., provide name of resource) for every item of reused data	Integration of data from trusted external resources is valuable to RCSB PDB	Original source not maintained, Changes in original source data format, Changes in original source data quality, Difficulties with identifier mapping, Ambiguous identifiers	Yes	Personal communication from the other resource, Web searching (e.g., Google), Discovered without intentional search, Citation search	5	Yes	5	Greater adoption by the community of ontologies/standardized vocabularies, Development of tools to improve searching for reused data, Changes in journal requirements for citing biomedical information resources and their identifiers	5	I don't know		Yes	No	No
2023-02-21 17:13:49		management AND curation	Yes	More than 5	5	literature, sequences, automated annotations, dbxrefs, chemical information, etc.	Display on your resource's website, Use in an analysis workflow, Integrate/aggregate with other data	Personal communication with providers of the other resource, API or other programmatic interface, Download from other resource’s website/ftp site/project repository, Scripted downloading in bulk from the other resource's public web interface	Cite primary identifier from original information resource for every item of reused data, Cite the original information resource (e.g., provide name of resource) for every item of reused data, Cite the original information resource generically for all reused data (e.g, on an About or Contributors webpage), Cite the original publication where data was described		Original source not maintained, Changes in original source data format, Changes in original source data quality, Difficulties with identifier mapping, Ambiguous identifiers, Changes in licensing/accessibility of original source, Privacy limitations on data reuse	Yes	Web searching (e.g., Google), Discovered without intentional search, Citation search	5	No	3	Greater adoption by the community of ontologies/standardized vocabularies, Development of tools to improve searching for reused data, Better tracking of bulk data downloads (e.g., account registration requirements), Changes in journal requirements for citing biomedical information resources and their identifiers	3	Yes	It is not uncommon for us to have to ask other resources to cite us when they show our curated on their pages.	Yes	No	No
2023-02-22 19:39:23	ZFIN	Management	Yes	More than 5	5	many data types	Display on your resource's website, Use in an analysis workflow, Integrate/aggregate with other data	Personal communication with providers of the other resource, API or other programmatic interface, Download from other resource’s website/ftp site/project repository, Scripted downloading in bulk from the other resource's public web interface, Manual copying	Cite primary identifier from original information resource for every item of reused data, Cite the original information resource (e.g., provide name of resource) for every item of reused data, Cite the original information resource generically for all reused data (e.g, on an About or Contributors webpage), Cite the original publication where data was described		Changes in original source data format, Privacy limitations on data reuse	Yes	Personal communication from the other resource, Surveys of other resources	5	Yes	3	Development of tools to improve searching for reused data, Changes in journal requirements for citing biomedical information resources and their identifiers	2	Yes	Our main conflicts have been with journals, not with biomedical databases	Yes	No	No
