# Supplementary material for: Perspectives on tracking data reuse across biodata resources
Source: Bioinform Adv. 2024 Apr 25;4(1):vbae057. doi: 10.1093/bioadv/vbae057 (PMC11076920; doi:10.1093/bioadv/vbae057)
Supplement: vbae057_Supplementary_Data [file vbae057_supplementary_data.zip › Supplementary File 2-Data Reuse User Survey Results.xlsx]

## Sheet: Form Responses 1
Timestamp	How often do you use biomedical information resources?	How many different biomedical information resources have you used in the last month?	How do you typically access information in biomedical information resources? (Check all that apply)	Of the biomedical information resources you use, how many of them, to your knowledge, reuse information from other biomedical information resources (i.e., display or use data that was originally generated/curated/compiled/aggregated by a different biomedical information resource)?	In your experience, how do biomedical information resources indicate that they are reusing data from another resource? (Check all that apply)	In your opinion, does reused data improve/enhance the biomedical information resources you use?	How often have you had difficulty accessing the original source of reused data in a biomedical information resource?	If you have encountered difficulties accessing the original source of reused data, what was the nature of your difficulties? (Check all that apply)	How important do you think it is for biomedical information resources to clearly identify when they are reusing data?	Overall, how would you rate the performance of the biomedical information resources you use at identifying/citing reused data?	(Optional) Please provide more details about any of your answers above.
2023-01-30 11:53:47	Several times per week	3-5	Website, File downloads	Some	Cite primary identifier from original information resource for every item of reused data, Cite the original publication where data was described, They don’t cite the original information resource or publication	4	Sometimes	Broken links, Incorrect links or citations, Data were no longer available from cited source, Cited source was not freely accessible (e.g., behind a paywall), Names or identifiers or data items were ambiguous, as a curator, I have seen every sort of error, lack of information. Sometimes it is combinations of the above	5	4	I agree that there are many mistakes and that it is critical to cite, but sometimes it is very difficult to cite when names of species/proteins/types of experiments change, so does interpretation of the data in the paper. Also, links to data often go bad after a few years. Sometimes the issue is with the curator (or site), but often it is the source material is difficult to categorize. A simple c…
2023-01-30 11:58:23	Every day	more than 5	Website, API or other programmatic access, File downloads	Many	Cite primary identifier from original information resource for every item of reused data, Cite the original information resource generically for all reused data (e.g., on an About or Contributors webpage)	4	Sometimes	Broken links, Incorrect links or citations, Data were no longer available from cited source, Cited source was not freely accessible (e.g., behind a paywall), Names or identifiers or data items were ambiguous	4	4
2023-01-30 12:21:36	Every day	more than 5	Website	Many	Cite primary identifier from original information resource for every item of reused data, Cite the original information resource (e.g., provide name of resource) for every item of reused data	3	Frequently	Incorrect links or citations, Data were no longer available from cited source	3	3
2023-01-31 03:18:20	Several times per week	more than 5	Website, API or other programmatic access, File downloads	Many	Cite primary identifier from original information resource for every item of reused data, Cite the original information resource (e.g., provide name of resource) for every item of reused data, Cite the original information resource generically for all reused data (e.g., on an About or Contributors webpage), Cite the original publication where data was described, They don’t cite the original infor…	4	Sometimes	Broken links, Incorrect links or citations, Data were no longer available from cited source, Cited source was not freely accessible (e.g., behind a paywall), Names or identifiers or data items were ambiguous	5	3
2023-01-31 06:35:14	Every day	more than 5	Website, API or other programmatic access, File downloads	Many	Cite primary identifier from original information resource for every item of reused data, Cite the original information resource (e.g., provide name of resource) for every item of reused data, Cite the original information resource generically for all reused data (e.g., on an About or Contributors webpage), Cite the original publication where data was described	4	Sometimes	Broken links, Data were no longer available from cited source, Cited source was not freely accessible (e.g., behind a paywall)	5	4
2023-01-31 12:53:25	Every day	more than 5	Website	Many	Cite primary identifier from original information resource for every item of reused data, Cite the original information resource (e.g., provide name of resource) for every item of reused data	5	Rarely	Broken links, Data were no longer available from cited source	5	5
2023-02-01 04:35:09	Every day	more than 5	Website	I don't know	Cite primary identifier from original information resource for every item of reused data, Cite the original information resource (e.g., provide name of resource) for every item of reused data, Cite the original information resource generically for all reused data (e.g., on an About or Contributors webpage), Cite the original publication where data was described	4	Sometimes	Broken links, Incorrect links or citations, Data were no longer available from cited source	5	4
2023-02-01 16:59:26	Every day	3-5	Website, API or other programmatic access, File downloads	All	Cite primary identifier from original information resource for every item of reused data, Cite the original information resource (e.g., provide name of resource) for every item of reused data, Cite the original information resource generically for all reused data (e.g., on an About or Contributors webpage), Cite the original publication where data was described	5	Frequently	Broken links, Data were no longer available from cited source, Cited source was not freely accessible (e.g., behind a paywall)	5	4
2023-02-02 09:52:41	Every day	more than 5	Website, File downloads	All	Cite primary identifier from original information resource for every item of reused data, Cite the original information resource (e.g., provide name of resource) for every item of reused data	5	Rarely	Broken links, Incorrect links or citations, Data were no longer available from cited source	5	5
2023-02-03 05:14:43	Several times per week	3-5	Website, API or other programmatic access	Many	Cite the original information resource (e.g., provide name of resource) for every item of reused data, Cite the original publication where data was described	4	Rarely	Broken links, Data were no longer available from cited source, Cited source was not freely accessible (e.g., behind a paywall)	4	4
2023-02-03 14:10:42	Every day	3-5	Website, API or other programmatic access, File downloads	Many	Cite primary identifier from original information resource for every item of reused data, Cite the original publication where data was described	4	Rarely	Incorrect links or citations, Cited source was not freely accessible (e.g., behind a paywall)	4	3
2023-02-06 12:23:46	Several times per month	3-5	Website, File downloads	Many	Cite the original information resource (e.g., provide name of resource) for every item of reused data, Cite the original information resource generically for all reused data (e.g., on an About or Contributors webpage)	5	Rarely	Broken links	4	5
2023-02-07 06:31:54	Several times per month	3-5	Website, API or other programmatic access	All	Cite primary identifier from original information resource for every item of reused data, Cite the original information resource generically for all reused data (e.g., on an About or Contributors webpage)	4	Sometimes	Incorrect links or citations, Names or identifiers or data items were ambiguous	4	4
2023-02-08 00:28:18	Several times per week	more than 5	Website, API or other programmatic access, File downloads	Many	Cite primary identifier from original information resource for every item of reused data, Cite the original information resource (e.g., provide name of resource) for every item of reused data	4	Sometimes	Broken links, Data were no longer available from cited source, Names or identifiers or data items were ambiguous	4	4
2023-02-09 19:52:30	Every day	3-5	Website	Some	Cite primary identifier from original information resource for every item of reused data, Cite the original information resource (e.g., provide name of resource) for every item of reused data, Cite the original information resource generically for all reused data (e.g., on an About or Contributors webpage), Cite the original publication where data was described, They don’t cite the original infor…	3	Sometimes	Incorrect links or citations, Data were no longer available from cited source, Cited source was not freely accessible (e.g., behind a paywall)	5	4
2023-02-13 02:39:49	Several times per month		Website	I don't know	They don’t cite the original information resource or publication	5	I have never tried to identify the original source of reused data	Names or identifiers or data items were ambiguous	4	4
2023-02-16 18:45:23	Every day	more than 5	Website, API or other programmatic access, integration with genomic bioinformatic pipelines (typically GATK-based)	Some	Usually just say the website or original resource name and provide a live-URL link to that other biomedical resource (e.g. on dbSNP records, there is a link to the ClinVar entry for that same variant, Varsome, ALFA project etc. etc.) - everything links up via URLs and weblinks	4	Rarely	Broken links, Cited source was not freely accessible (e.g., behind a paywall)	3	2
2023-02-17 01:46:33	Several times per week	more than 5	Website, File downloads	Many	Cite primary identifier from original information resource for every item of reused data, Cite the original information resource (e.g., provide name of resource) for every item of reused data	4	Never	Incorrect links or citations, Data were no longer available from cited source	5	4
2023-02-17 08:21:14	Every day	more than 5	Website	Many	Cite primary identifier from original information resource for every item of reused data, Cite the original information resource (e.g., provide name of resource) for every item of reused data, Cite the original information resource generically for all reused data (e.g., on an About or Contributors webpage), Cite the original publication where data was described	4	Sometimes	Broken links, Incorrect links or citations, Data were no longer available from cited source, Cited source was not freely accessible (e.g., behind a paywall), Names or identifiers or data items were ambiguous	5	4
2023-02-17 10:08:28	Every day	3-5	Website, File downloads	All	Cite primary identifier from original information resource for every item of reused data, Cite the original information resource (e.g., provide name of resource) for every item of reused data, Cite the original publication where data was described, They don’t cite the original information resource or publication	3	Sometimes	Broken links, Data were no longer available from cited source, Cited source was not freely accessible (e.g., behind a paywall), Names or identifiers or data items were ambiguous	5	4
2023-02-21 01:33:32	Every day	3-5	Website	Many	Cite the original information resource (e.g., provide name of resource) for every item of reused data	3	Sometimes	Incorrect links or citations	3	3
2023-02-21 17:16:08	Every day	more than 5	Website, File downloads	All	Cite primary identifier from original information resource for every item of reused data, Cite the original information resource (e.g., provide name of resource) for every item of reused data, Cite the original information resource generically for all reused data (e.g., on an About or Contributors webpage), Cite the original publication where data was described, They don’t cite the original infor…	4	Sometimes	Broken links, Incorrect links or citations, Data were no longer available from cited source, Cited source was not freely accessible (e.g., behind a paywall), Names or identifiers or data items were ambiguous	5	3
2023-02-22 19:34:21	Every day	more than 5	Website	All	Cite primary identifier from original information resource for every item of reused data	5	Rarely		5	5
2023-02-24 08:24:33	Several times per week	3-5	Website, API or other programmatic access, File downloads	Many	I don't know	4	Sometimes	Broken links, Data were no longer available from cited source	5	5
2023-02-24 11:45:10	Several times per week	3-5	Website, File downloads	Some	Cite the original information resource (e.g., provide name of resource) for every item of reused data, Cite the original information resource generically for all reused data (e.g., on an About or Contributors webpage), Cite the original publication where data was described	4	Sometimes	Broken links, Cited source was not freely accessible (e.g., behind a paywall)	3	4
2023-02-27 03:49:13	Several times per week	3-5	Website, File downloads	All	Cite primary identifier from original information resource for every item of reused data, Cite the original information resource (e.g., provide name of resource) for every item of reused data, Cite the original information resource generically for all reused data (e.g., on an About or Contributors webpage), Cite the original publication where data was described	4	Rarely	Broken links, Data were no longer available from cited source, Cited source was not freely accessible (e.g., behind a paywall)	5	4
